# Supplementary material for: Sodium Caseinate/Tea Polyphenols Stabilized Lavender Essential Oil Nanoemulsions: Preparation, Characterization, Antibacterial Activity and Potential as Natural Food Preservatives
Source: Polymers (Basel). 2026 Jun 19;18(12):1526. doi: 10.3390/polym18121526 (PMC13306744; doi:10.3390/polym18121526)
Supplement: Supplementary file 1 [file polymers-18-01526-s001.zip]

Archive with 1 entries (1 files):
- polymers-4251057-supplementary.pdf
